# Supplementary material for: Actinobacillus pleuropneumoniae induces SJPL cell cycle arrest in G2/M-phase and inhibits porcine reproductive and respiratory syndrome virus replication
Source: Virol J. 2015 Nov 14;12:188. doi: 10.1186/s12985-015-0404-3 (PMC4650394; doi:10.1186/s12985-015-0404-3)
Supplement: Additional file 1: — Protein profiling of SJPL cells after infection or not with PRRSV for 4 h (MOI = 0.5) and/or treatment for 18 h with the AppΔapxICΔapxIIC culture supernatant using the Kinex KAM-850 antibody microarray. (XLSX 48 kb) [file 12985_2015_404_MOESM1_ESM.xlsx]

## Sheet: Table S1
Table SI. Protein profiling of SJPL cells after infection or not with PRRSV for 4 hours (MOI = 0.5) and/or treatment for 18 hours with the AppΔapxICΔapxIIC culture supernatant using the Kinex KAM-850 antibody microarray.
	Uniprot access number	Protein names	Protein description	Kinexus antibody codes	Protein phosphorylation sites	%CFC
						Supernatant	PRRSV	PRRSV and supernatant
Transcription and translation factors
	Q13541	4E-BP1	Eukaryotic translation initiation factor 4E-binding protein 1	NN166	Pan-specific	134	19	179
				PN001	S65	594	2	172
				PN114	T45	162	47	311
				PN128	T70	-37	-45	30
	P49407	ARRB1	Beta-arrestin-1	NN121	Pan-specific	-47	-38	73
				PN133	S412	-3	8	33
	P15336	ATF2	Cyclic AMP-dependent transcription factor ATF-2	NN160	Pan-specific	-84	-84	-64
				PN006-1	T69/T71	-10	-21	4
				PN006-3	T69/T71	102	8	90
				PN115	S112	161	27	70
	P49336	CDK8	Cyclin-dependent kinase 8	NK031-2	Pan-specific	-6	24	121
				NK031-4	Pan-specific	88	16	10
				NK031-5	Pan-specific	5	48	41
	P01106	c-Myc	Myc proto-oncogene protein	PN130	T58/S62	25	27	167
	P05198	eIF2a	Eukaryotic translation initiation factor 2 subunit 1	NN038-1	Pan-specific	36	19	88
				PN028-1	S52	19	-15	37
				PN028-2	S52	-1	-18	62
	P06730	eIF4E	Eukaryotic translation initiation factor 4E	NN039-1	Pan-specific	4	21	266
				PN030-1	S209	-26	148	191
				PN030-2	S209	14	-1	-8
	P19419	Elk-1	ETS domain-containing protein Elk-1	NN168	Pan-specific	26	9	196
				PN149	S383	16	-17	53
	O43524	FKHRL1	Forkhead box protein O3	PN032	T32	88	33598	28258
				PN032-1	T32	-32	94	180
				PN145-PN032	T32	-31	-18	19
	Q9Y6K9	IKKg	NF-kappa-B essential modulator	NN161	Pan-specific	89	12	-25
	P05412	Jun	Transcription factor AP-1	NN162	Pan-specific	-82	-84	-89
				PN047	S63	-41	-30	-67
				PN048-1	S73	13	56	31
				PN048-2	S73	14	-10	-29
	P09874	PARP1	Poly [ADP-ribose] polymerase 1	NN085-1	Pan-specific	69	53	73
				NN085-2	Pan-specific	-44	-57	-27
	O15530	PDK1	3-phosphoinositide-dependent protein kinase 1	NK126-1	Pan-specific	39	100	4
				NK126-2	Pan-specific	-2	55	-11
				PK066	S241	-6	-37	-8
	Q01201	RelB	Transcription factor RelB	NN170	Pan-specific	25	6	27
				PN151	S573	73	110	122
	P62753	S6	40S ribosomal protein S6	PN073	S235	67	103	139
	Q15797	Smad1/5/8	SMAD family member 1	PN075	S463/S465/S467	8	-24	136
	P42224	STAT1a/b	Signal transducer and activator of transcription 1-alpha/beta	NN102-NN124	Pan-specific	-3	14	17
				NN102-NN124-2	Pan-specific	-52	-4	-39
				NN139	Pan-specific	48	99	171
				PN078-PN135	S727	96	5	-6
				PN079-PN136-1	Y701	-1	-61	-49
	P40763	STAT3	Signal transducer and activator of transcription 3	NN104	Pan-specific	-34	-14	-12
				NN104-2	Pan-specific	-53	-43	-37
				PN081-2	S727	71	-17	-14
				PN082	Y705	112	80	65
				PN082-1	Y705	22	-47	-53
	P42229	STAT5A	Signal transducer and activator of transcription 5A	NN105	Pan-specific	83	-29	3
				PN083	Y694	97	-22	-28
				PN083-1	Y694	75	108	110
				PN119	S780	-44	-40	-50
	P67809	YB1	Nuclease-sensitive element-binding protein 1	PN152	S102	168	-22	0
Proteins implicated in signal transduction pathway
	P51813	BMX	Cytoplasmic tyrosine-protein kinase BMX	NK012	Pan-specific	15	54	399
				PK003	Y40	-35	-44	-29
	Q14012	CAMK1a	Calcium/calmodulin-dependent protein kinase type 1	NK211	Pan-specific	25	63	89
	Q8IU85	CaMK1d	Calcium/calmodulin-dependent protein kinase type 1D	NK016-1	Pan-specific	60	3	80
				NK016-2	Pan-specific	-7	10	-19
	Q16566	CaMK4	Calcium/calmodulin-dependent protein kinase type IV	NK021	Pan-specific	64	26	78
				NK021-2	Pan-specific	49	19	130
				NK021-3	Pan-specific	40	62	54
	Q8N5S9	CaMKK	Calcium/calmodulin-dependent protein kinase kinase 1	NK022	Pan-specific	81	15	49
	Q03135	CAV1	Caveolin-1	NN167	Pan-specific	148	81	15
				PN147	Y14	194	15	158
	P51636	CAV2	Caveolin 2	NN022-1	Pan-specific	168	-4	-1
				PN018	S36	44	-26	-35
	P41240	Csk	Tyrosine-protein kinase CSK	NK044	Pan-specific	-37	68	91
				NK044-2	Pan-specific	-23	-5	-6
	Q9UER7	DAXX	Death domain-associated protein 6	NN034	Pan-specific	2	58	62
	O60496	Dok2	Docking protein 2	PN027	Y139	-5	27	62
				PN027-2	Pan-specific	12	56	109
	P00533	EGFR	Epidermal growth factor receptor	NK052-1	Pan-specific	-2	-26	-1
				PK010	Y1172	-4	-10	24
				PK010-2	Y1172	-2	-20	7
				PK011	Y1197	43	41	52
				PK011-1	Y1197	20	-17	24
				PK121	T693	5	21	90
				PK122-1	Y1092	2	-36	35
				PK123	Y1110	6	26	108
	P04626	ErbB2	Receptor tyrosine-protein kinase erbB-2	NK054-1	Pan-specific	52	53	245
				NK054-2	Pan-specific	-6	-16	-20
				PK013-1	Y1248	-1	-30	-7
				PK013-2	Y1248	-30	-7	52
				PK134	T686	-19	6	7
	P27361 P28482	Erk1/2	Mitogen-activated protein kinase	NK055-NK056	Pan-specific	37	6	167
				NK055-NK056-2	Pan-specific	-14	-32	-57
				NK055-NK056-4	Pan-specific	8	12	135
				NK055-NK056-5	Pan-specific	4	0	45
				NK055-NK056-6	Pan-specific	30	976	163
				NK055-NK056-8	Pan-specific	-14	-12	391
				PK014-PK015-2	T185/Y187	20	4	115
				PK014-PK015-3	T202/Y204	-17	-29	14
				PK014-PK015-4	T202/Y204	-43	11	87
	Q13164	Erk4	Mitogen-activated protein kinase	NK058	Pan-specific	29	118	171
	Q13164	Erk5	Mitogen-activated protein kinase	NK206-1	Pan-specific	-15	25	91
				NK206-2	Pan-specific	-44	6	182
				NK206-3	Pan-specific	-31	-28	-17
				PK016	T218/Y220	2	6	31
				PK016-3	T218/Y220	149	117	93
	Q05397	FAK	Focal adhesion kinase 1	NK060	Pan-specific	-43	-42	-48
				PK017	Y397	-7	-24	-38
				PK017-1	Y397	45	64	87
				PK020-3	S722	-6	-15	-29
				PK021	S732	1	-20	-10
				PK022-2	S843	-29	-30	-27
				PK024	S910	21	-11	-3
	P63244	GNB2L1	Guanine nucleotide-binding protein subunit beta-2-like 1	NN045	Pan-specific	8	142	62
	P08069	IGF1R	Insulin-like growth factor 1 receptor	NK074	Pan-specific	102	29	112
				PK139	Y1161/Y1185	35	23	-13
	O15111	IKKa	Inhibitor of nuclear factor kappa-B kinase subunit alpha	NK075-1	Pan-specific	-48	-48	-26
				NK075-2	Pan-specific	-7	16	29
				NK075-3	Pan-specific	44	-15	5
				NK075-4	Pan-specific	-12	39	9
				NK075-5	Pan-specific	-20	19	21
				NK075-6	Pan-specific	18	154	202
	O15111 O14920	IKKa/b	Inhibitor of nuclear factor kappa-B kinase subunit alpha/beta	PK030-PK031	S181	-95	-24	-95
	O14920	IKKb	Inhibitor of nuclear factor kappa-B kinase subunit beta	NK076-1	Pan-specific	307	-3	9
				NK076-2	Pan-specific	1	32	12
				NK076-3	Pan-specific	-26	52	45
				NK076-4	Pan-specific	8	33	35
	Q13418	ILK1	Integrin-linked protein kinase	NK078-2	Pan-specific	245	37	47
				NK078-3	Pan-specific	33	56	58
	P23458	JAK1	Tyrosine-protein kinase JAK1	NK084-1	Pan-specific	-20	-20	-14
				NK084-2	Pan-specific	24	121	51
				PK126	Y1034	159	-3	-15
	P45983 P45984 P53779	JNK1/2/3	c-Jun N-terminal kinase 1/2/3	NK088-1	Pan-specific	-10	88	61
				NK088-2	Pan-specific	-26	54	19
				NK088-3	Pan-specific	9	-13	-3
				PK035-1	T183/Y185	0	-37	-58
				PK035-2	T183/Y185	-49	-64	-74
				PK035-4	T183/Y185	-6	-1	-22
	P45984 P53779	JNK2/3	c-Jun N-terminal kinase 2/3	NK196	Pan-specific	4	147	77
	Q8IVT5	Ksr1	Kinase suppressor of Ras 1	NK090	Pan-specific	-17	-3	129
				NK090-2	Pan-specific	-1	65	83
	Q02750	MEK1 (MAP2K1)	Dual specificity mitogen-activated protein kinase kinase 1	NK099-1	Pan-specific	69	-2	-28
				NK099-2	Pan-specific	43	54	72
				NK099-3	Pan-specific	23	27	37
				NK099-4	Pan-specific	14	19	28
				NK099-5	Pan-specific	-2	26	46
				PK046-1	T292	31	15	20
				PK046-2	T292	33	25	40
				PK046-3	T292	-11	-27	-6
				PK047-2	S298	-3	0	28
				PK048-1	T386	0	-38	-30
				PK048-2	T386	31	21	13
				PK048-3	T386	45	63	92
	Q9HBH9	Mnk2	MAP kinase-interacting serine/threonine-protein kinase 2	NK111	Pan-specific	66	77	79
	Q05923	PAC1	Dual specificity protein phosphatase 2	NP008	Pan-specific	3	23	96
	Q13153	PAK1	Serine/threonine-protein kinase PAK 1	NK122	Pan-specific	-25	-21	-25
				NK122-2	Pan-specific	-44	-28	-10
				NK122-4	Pan-specific	30	43	148
				PK130	T212	72	54	128
				PK061	S144/S141/S154	-7	-12	10
	Q13177	PAK2	Serine/threonine-protein kinase PAK 2	NK200	Pan-specific	62	53	201
				NK200-2	Pan-specific	35	4	40
	Q99570	PI3KR4	Phosphoinositide 3-kinase regulatory subunit 4	NN114	Pan-specific	13	93	82
	P10644	PKA R1a	cAMP-dependent protein kinase type I-alpha regulatory subunit	NN116	Pan-specific	233	34	-4
	P13861	PKA R2a	cAMP-dependent protein kinase type II-alpha regulatory subunit	NK128	Pan-specific	276	129	44
				PK069	S99	47	62	45
	P31749	PKBa (Akt1)	RAC-alpha serine/threonine-protein kinase	NK129	Pan-specific	-32	-15	-20
				NK129-2	Pan-specific	624	11	-30
				PK071-2	T308	326	-44	-37
				PK072-1	S473	174	60	40
				PK072-3	S473	26	4	-14
				PK072-5	S473	-10	59	-42
				PK148	Y474	341	55	77
	P31751	PKBb (Akt2)	RAC-beta serine/threonine-protein kinase	NK130-1	Pan-specific	300	50	39
				NK130-2	Pan-specific	302	-6	3
				NK130-3	Pan-specific	71	64	50
				NK130-5	Pan-specific	38	143	109
				NK130-6	Pan-specific	84	30	66
				NK130-7	Pan-specific	120	25	38
	Q9Y243	PKBg (Akt3)	RAC-gamma serine/threonine-protein kinase	NK131-1	Pan-specific	82	39	23
				NK131-2	Pan-specific	56	102	67
	P17252	PKC	Protein kinase C alpha type	NK201	Pan-specific	37	86	103
	P17252	PKCa	Protein kinase C alpha type	NK132	Pan-specific	286	48	42
				PK073	S657	251	36	37
				PK074	T638/T641	197	-21	-34
	P05771	PKCb1	Protein kinase C beta type	NK133	Pan-specific	22	16	15
				NK133-2	Pan-specific	83	63	64
	P05771	PKCb1/2	Protein kinase C beta type	PK075	T500	367	-8	-30
				PK075-2	T500	571	5	-24
	P05771-2	PKCb2	Protein kinase C beta type	NK134	Pan-specific	222	56	55
				NK134-2	Pan-specific	12	11	11
				PK076-2	T641	50	11	-7
	Q05655	PKCd	Protein kinase C delta type	NK135	Pan-specific	58	60	50
				PK077-1	Y313	158	106	45
				PK077-2	Y313	206	69	47
				PK078	T507	-9	16	24
				PK080	S664	79	3	-13
	Q02156	PKCe	Protein kinase C epsilon type	NK136	Pan-specific	31	11	26
				NK136-2	Pan-specific	50	35	39
				PK081-1	S729	63	195	41
	P24723	PKCh	Protein kinase C eta type	NK218	Pan-specific	63	52	96
	P62714	PP2A/Ca+b	Serine/threonine-protein phosphatase 2A catalytic subunit beta isoform	NP013/NP014	Pan-specific	-90	-79	-78
	Q96B36	PRAS40	Proline-rich AKT1 substrate 1	PN062	T246	35	37	94
	P60484	PTEN	Phosphatidylinositol 3,4,5-trisphosphate 3-phosphatase and dual-specificity protein phosphatase PTEN	NP023	Pan-specific	131	-18	-36
				NP023-2	Pan-specific	25	-35	-19
				PP003	S380/T382/S385	22	-32	-14
	P10398	Raf-A	Serine/threonine-protein kinase A-Raf	NK205	Pan-specific	-6	35828	47118
				NK205-2	Pan-specific	-15	-53	-43
	Q01974	ROR2	Tyrosine-protein kinase transmembrane receptor ROR2	NK162	Pan-specific	39	73	94
	P12931	Src	Proto-oncogene tyrosine-protein kinase Src	NK172	Pan-specific	8	47	108
				NK172-2	Pan-specific	28	54	54
				NK172-3	Pan-specific	66	20	132
				NK172-4	Pan-specific	-29	22	77
				PK107	Y419	28	-4	60
				PK108	Y530	22	-30	25
	P29597	Tyk2	Non-receptor tyrosine-protein kinase TYK2	NK181	Pan-specific	122	48	166
				NK181-2	Pan-specific	38	90	53
Proteins implicated in host-pathogen interaction or in immunity response
	Q99683	ASK1 (MAP3K5)	Mitogen-activated protein kinase kinase kinase 5	NK007	Pan-specific	101	19	61
				NK007-2	Pan-specific	43	26	97
				PK143	S1046	-46	7	64
	P30530	Axl	Tyrosine-protein kinase receptor UFO	NK010	Pan-specific	125	18	55
	Q06187	Btk	Tyrosine-protein kinase BTK	NK014	Pan-specific	50	28	81
				PK004	Y223	205	15	219
	P08575	CD45	Receptor-type tyrosine-protein phosphatase C	NP001	Pan-specific	136	78	51
	Q14004	CDC2L5 (CHED)	Cyclin-dependent kinase 13	NK024	Pan-specific	45	95	95
	P16220	CREB1	Cyclic AMP-responsive element-binding protein 1	PN023	S129/S133	-5	-24	47
				PN024	S133	13	-36	-52
				PN024-2	S133	-9	50939	219
	P10809	Hsp60	60 kDa heat shock protein, mitochondrial	NN059-1	Pan-specific	16	39	71
				NN059-2	Pan-specific	-21	-32	-43
				NN059-3	Pan-specific	118	15	33
	P07900	Hsp90a/b	Heat shock protein HSP 90-alpha	NN061	Pan-specific	7	29	16
				NN061-1	Pan-specific	-34	-58	-54
				NN061-2	Pan-specific	28	31	49
				NN061-3	Pan-specific	35	82	330
				NN061-4	Pan-specific	-3	38	41
	O43187	IRAK2	Interleukin-1 receptor-associated kinase-like 2	NK081	Pan-specific	11	45	38
				NK081-2	Pan-specific	136	48	8
	Q9NWZ3	IRAK4	Interleukin-1 receptor-associated kinase 4	NK083-1	Pan-specific	-8	-45	-62
				NK083-2	Pan-specific	9	457	66
	P07948	Lyn	Tyrosine-protein kinase Lyn	NK095	Pan-specific	-18	-6	-8
				PK043	Y508	181	24	31
	Q14289	Pyk2	Protein-tyrosine kinase 2-beta	NK154	Pan-specific	2	-24	-26
				PK097-2	Y579	14	-14	12
				PK097-3	Y579	-68	-69	-55
	O43353	RIP2	Receptor-interacting serine/threonine-protein kinase 2	NK157	Pan-specific	316	92	97
	Q04912	RONa	Macrophage-stimulating protein receptor	NK161	Pan-specific	90	53	92
	Q9UHD2	TBK1	Serine/threonine-protein kinase TBK1	NK220-1	Pan-specific	1	125	119
				NK220-2	Pan-specific	72	88	120
	P43403	ZAP70	Tyrosine-protein kinase ZAP-70	NK187	Pan-specific	6	81	53
				NK187-2	Pan-specific	40	46	28
	P43403	ZAP70/Syk	Tyrosine-protein kinase ZAP-70	PK109	Y319/Y352	41	168	55
Proteins implicated in stress response
	P04792	Hsp27	Heat shock protein beta-1	NN152-1	Pan-specific	-21	-25	-29
				PN040-1	S15	15	136	114
				PN040-2	S15	156	44	30
				PN041	S78	-9	-15	-20
				PN042-1	S82	19	-7	-4
				PN042-2	S82	4	-7	-35
				PN042-3	S82	-7	-1	-19
	P25685	Hsp40	DnaJ homolog subfamily B member 1	NN057	Pan-specific	97	175	171
				NN057-2	Pan-specific	27	37	38
				NN057-3	Pan-specific	-96	-95	-96
	P08107	Hsp70	Heat shock 70 kDa protein 1A/1B	NN060	Pan-specific	30	69	76
				NN060-2	Pan-specific	48	53	86
				NN060-3	Pan-specific	-27	-28	-39
	Q9UHG7	JIK	Serine/threonine-protein kinase TAO3	NK087	Pan-specific	100	19	-9
	Q9Y4K4	KHS	Mitogen-activated protein kinase kinase kinase kinase 5	NK089	Pan-specific	-13	95	110
	P49137	MAPKAPK2a/b	MAP kinase-activated protein kinase 2	PN049-PN112-1	T334	-12	11	9
				PN049-PN112-2	T334	141	-29	-44
	P46734	MEK3 (MAP2K3)	Dual specificity mitogen-activated protein kinase kinase 3	NK101	Pan-specific	24	77	25
				NK101-3	Pan-specific	-1	33	3
				PK127	S218	-4	4	11
	P45985	MEK4 (MAP2K4)	Dual specificity mitogen-activated protein kinase kinase 4	NK103	Pan-specific	-30	-35	-30
				NK103-2	Pan-specific	-14	21	39
				NK103-3	Pan-specific	16	109	46
				PK052	S257/T261	-2	-13	-22
	Q16539	p38a MAPK	Mitogen-activated protein kinase 14	PK060-1	T180/Y182	49	51	129
				PK060-2	T180/Y182	31	41	161
				PK060-3	T180/Y182	-14	43	36
				PK060-4	T180/Y182	3	-30	18
				PK060-5	T180/Y182	11	32	101
				NK120-1	Pan-specific	34	35	92
				NK120-10	Pan-specific	0	-3	6
				NK120-2	Pan-specific	-15	5	-12
				NK120-3	Pan-specific	-12	-26	13
				NK120-4	Pan-specific	32	16	49
				NK120-5	Pan-specific	-16	-5	-39
				NK120-7	Pan-specific	41	79	129
	Q15418	RSK1/2	Ribosomal protein S6 kinase alpha-1	PK099	S221/S227	71	53	83
				PK100	S363/S369	69	30	58
				PK100-2	S363/S369	16	-33	5
				PK101-1	S380/S386	13	29	99
				PK101-2	S380/S386	56	-23	4
	P51812	RSK2	Ribosomal protein S6 kinase alpha-3	NK165	Pan-specific	28	38	129
	O43318	TAK1	Mitogen-activated protein kinase kinase kinase 7	NK175-1	Pan-specific	26	8	10
				NK175-2	Pan-specific	36	-64	-64
				NK175-3	Pan-specific	71	95	82
				NK175-4	Pan-specific	55	113	81
				NK175-5	Pan-specific	-4	-34	-3
Proteins implicated in cell spreading, cell migration, cell survival, cell growth, cell cycle and cell proliferation
	O14965	AIK1	Aurora kinase A	NK008-1	Pan-specific	-15	-6	0
				NK008-2	Pan-specific	-78	-83	-42
	Q9UQB9	AIK3	Aurora kinase C	NK009	Pan-specific	57	5	96
	O43683	BUB1A	Mitotic checkpoint serine/threonine-protein kinase BUB1	NK015	Pan-specific	91	55	206
	P30305	CDC25B	M-phase inducer phosphatase 2	NP002	Pan-specific	98	-19	-19
	P30307	CDC25C	M-phase inducer phosphatase 3	NP003	Pan-specific	47	6	23
	P06493	CDK1	Cyclin-dependent kinase 1	NK025-1	Pan-specific	39	-8	11
				NK025-2	Pan-specific	38	49	48
				NK025-3	Pan-specific	20	2	-31
				NK025-4	Pan-specific	43	6	46
				NK025-5	Pan-specific	-5	75	27
				NK025-6	Pan-specific	27	33	88
	P06493 P24941	CDK1/2	Cyclin-dependent kinase 1/2	PK006	T14+Y15	41	-30	-16
				PK007-1	Y15	54	-4	18
				PK007-2	Y15	44	64	22
				PK007-3	Y15	42	12	0
				PK008	T161	197	14	426
	P24941	CDK2	Cyclin-dependent kinase 2	NK026-2	Pan-specific	-17	24	57
				NK026-3	Pan-specific	-40	61	297
				NK026-4	Pan-specific	3	147	371
				NK026-5	Pan-specific	-30	-15	-48
				NK026-6	Pan-specific	-25	20	38
				NK026-7	Pan-specific	-33	15	-3
	Q00534	CDK6	Cyclin-dependent kinase 6	NK029	Pan-specific	-14	34	188
				NK029-2	Pan-specific	41	37	66
				NK029-3	Pan-specific	-3	45	22
	P50613	CDK7	Cyclin-dependent kinase 7	NK030-2	Pan-specific	-15	23	42
				NK030-3	Pan-specific	-2	68	121
	O96017	Chk2	Serine/threonine-protein kinase Chk2	NK035	Pan-specific	-31	-68	-75
				PK119	T68	16	5	102
	P24385	Cyclin D1	G1/S-specific cyclin-D1	NN030-1	Pan-specific	-7	8	13
				NN030-2	Pan-specific	16	8	192
	P51955	Nek2	Serine/threonine-protein kinase Nek2	NK117-1	Pan-specific	14	78	44
				NK117-2	Pan-specific	-6	-14	-9
				NK117-3	Pan-specific	7	-18	-6
				NK117-4	Pan-specific	16	27	53
				NK117-5	Pan-specific	-7	38	25
	P06400	RB	Retinoblastoma-associated protein	NN093	Pan-specific	-17	26	-32
				PN065	T356	11	17	20
				PN066	S612	-14	-50	-27
				PN067	S780	-20	-47	-40
				PN068	S807	-17	-13	-18
				PN069	S807/S811	-21	-36	792
				PN070	T821	27	9	24
				PN071	T826	-49	-56	-43
				PN113	S608	-45	98	125
				PN131	S795	-47	-55	28
	P23443	S6Kb1	Ribosomal protein S6 kinase beta-1	NK223	Pan-specific	0	-6	18
				NK223-1	Pan-specific	-4	-13	-1
				NK223-2	Pan-specific	42	17	76
				PK145	T252	47	1	48
				PK146	T444/S447	42	105	146
				PK147	T412	-27	115	-11
	Q9UBS0	S6Kb2	Ribosomal protein S6 kinase beta-2	NK222	Pan-specific	45	43	126
	P33981	TTK	Dual specificity protein kinase TTK	NK180	Pan-specific	59	138	109
Apoptosis signaling pathway
	Q92934	Bad	Bcl2 antagonist of cell death	PN010	S75	16	5	-49
				PN012-1	S99	129	8	201
	P10415	Bcl2	Apoptosis regulator Bcl-2	NN006	Pan-specific	-29	-15	65
				NN006-1	Pan-specific	71	22	217
	P29466	CASP1	Caspase-1	NN011	Pan-specific	-11	-2	-27
				NN011-2	Pan-specific	84	-1	-21
	P42574	CASP3	Caspase-3	NN013	Pan-specific	149	-3	113
				NN013-3	Pan-specific	632	6	248
	P51878	CASP5	Caspase-5	NN015	Pan-specific	79	26	32
	P55212	CASP6	Caspase-6	NN016	Pan-specific	58	135	115
	P55210	CASP7	Caspase-7	NN017	Pan-specific	121	41	115
				NN017-2	Pan-specific	132	81	139
	P55211	CASP9	Caspase-9	NN019-2	Pan-specific	457	-12	37
	Q00535	CDK5	Cyclin-dependent kinase 5	NK028-1	Pan-specific	34	14	91
				NK028-2	Pan-specific	0	8	117
				NK028-4	Pan-specific	-13	20	27
				NK028-5	Pan-specific	-19	65	55
	Q13490	c-IAP1	Inhibitor of apoptosis protein 2	NN025	Pan-specific	12	19	76
	O00273	DFF45/35	DNA fragmentation factor subunit alpha	NN035-NN126	Pan-specific	37	70	316
	O94768	DRAK2	Serine/threonine-protein kinase 17B	NK050	Pan-specific	2	27	50
	P25445	FAS	Tumor necrosis factor receptor superfamily member 6	NN042	Pan-specific	37	47	125
	P04637	p53	Cellular tumor antigen p53	NN082	Pan-specific	-7	-13	0
				PN057-1	S392	69	124	258
				PN057-2	S392	27	4	14
				PN057-3	S392	-70	-74	-74
	Q9H2G2	SLK	STE20-like serine/threonine-protein kinase	NK171	Pan-specific	73	49	102
	Q9NR28	Smac/DIABLO	Diablo homolog, mitochondrial	NN095	Pan-specific	89	79	150
	O43293	ZIPK	Death-associated protein kinase 3	NK188-1	Pan-specific	-21	94	128
				NK188-2	Pan-specific	5	32	-1
Cytoskeleton-associated protein
	Q05682	CALD1	Caldesmon	PN015	S789	72	143	82
	P60953	CDC42	Cell division control protein 42 homolog	NN024	Pan-specific	144	27	-20
	P23528	CFL1	Cofilin-1	NN026	Pan-specific	8	80	-16
				PN019	S3	-14	-26	-39
	P29966	MARCKS	Myristoylated alanine-rich C-kinase substrate	PN050-1	S159/S163	225	46	30
	P49023	PXN1	Paxillin 1	NN086	Pan-specific	50	84	212
				PN059	Y31	81	32	66
				PN060-1	Y118	53	16	14
				PN060-3	Y118	-33	-26	1
	Q13464	ROCK1	Rho-associated protein kinase 1	NK160	Pan-specific	42	69	97
	O75116	ROCK2	Rho-associated protein kinase 2	NK159-1	Pan-specific	7	-10	11
				NK159-2	Pan-specific	77	48	151
	Q8NEF5	STK33	Serine/threonine-protein kinase 33	NK173	Pan-specific	9	108	54
	P10636	Tau	Microtubule-associated protein tau	PN085	S516	19	-11	-19
				PN086	S516/S519	-1	8488	8056
				PN090	S713	60	30	25
				PN090-2	S713	-12	-51	-51
				PN091	S717	-50	-69	-75
				PN092	S721	37	-1	-11
				PN106	S519	21	970	37
				PN107	S739	20	-16	-22
				PN121	T522	-14	-10	-8
				PN122	T548	8	89	39
Proteins implicated in cell biosynthesis and metabolism
	Q9Y478	AMPKb1	5'-AMP-activated protein kinase subunit beta-1	NK005	Pan-specific	6	2	184
	P49840 P49841	GSK3a/b	Glycogen synthase kinase-3 alpha/beta	NK069-NK070	Pan-specific	-38	-25	-35
				NK069-NK070-2	Pan-specific	24	110	111
				PK026-PK027-1	S9	7	46	61
				PK028-PK029-1	Y279	-29	-30	-50
	P49841	GSK3b	Glycogen synthase kinase-3 beta	NK070	Pan-specific	-4	28	-9
				NK070-1	Pan-specific	-79	-74	-78
	P06213	IR	Insulin receptor	NK079	Pan-specific	-39	39	-20
				PK032-1	Y999	196	-10	-34
				PK033	Y1189/Y1190	-3	-18	-31
	P62136	PP1/Ca	Serine/threonine-protein phosphatase PP1-alpha catalytic subunit	NP009	Pan-specific	-63	-50	-49
				NP009-2	Pan-specific	-80	-70	-67
				PP001	T320	-61	-75	-69
	Q9Y478	PRKAB1	5'-AMP-activated protein kinase subunit beta-1	NK150	Pan-specific	26	51	104
	Q15119	PyDK2	[Pyruvate dehydrogenase (acetyl-transferring)] kinase isozyme 2, mitochondrial	NK153	Pan-specific	-24	151	16
	P04179	SOD (Mn)	Superoxide dismutase [Mn], mitochondrial	NN068	Pan-specific	6	-15	119
				NN068-1	Pan-specific	18	-60	-38
	Q6XPS3	TPIPb	Phosphatidylinositol 3,4,5-trisphosphate 3-phosphatase TPTE2	NP034	Pan-specific	42	151	131
Proteins implicated in other biological process or unclassifiable proteins
	P63104	14-3-3 z	14-3-3 protein zeta/delta	NN001	Pan-specific	-95	-78	-53
	n/a	n/a	Acetylated Lysine	NN135-1	Pan-specific	207	6	120
				NN135-1	Pan-specific	235	69	187
	P06748	NPM	Nucleophosmin	PN008	T199	-19	-35	8
				PN008-2	T199	-91	-86	-57
				PN009	T234/T237	-39	-54	4
	P55060	Exp2	Exportin-2	NN010	Pan-specific	270	47	172
	O14936	CASK/Lin2	Peripheral plasma membrane protein CASK	NK023	Pan-specific	97	175	259
	P68400	CK2a	Casein kinase II subunit alpha	NK041	Pan-specific	20	27	207
	P17302	Cx43	Connexin-43	PN148	S368	19	46	105
	P78527	DNAPK	DNA-dependent protein kinase catalytic subunit	NK048	Pan-specific	22	77	132
				NK048-2	Pan-specific	-8	62	401
	P21709	EphA1	Ephrin type-A receptor 1	NK053	Pan-specific	53	85	162
	P16104	Histone H2AX	Histone H2AX	PN036	S140	16	74	85
	P84243	Histone H3	Histone H3.3	PN038	S11	42	47	81
				PN039	S29	-1	12	15
				PN100	T12	55	193	193
				PN101	T4	-6	-31	-26
				PN101-2	T4	9	37	28
	O95351	HspBP1	Hsp70-binding protein 1	NN063	Pan-specific	25	164	99
	P13612	ITA4	Integrin a4	PN043	S1027	-35	190	71
	P10586	LAR	Receptor-type tyrosine-protein phosphatase F	NP005	Pan-specific	174	159	156
	P21589	NT5E	5'-nucleotidase	NN075	Pan-specific	54	64	85
	P12004	PCNA	Proliferating cell nuclear antigen	NN087	Pan-specific	25	29	82
	Q13033	SG2NA	Striatin-3	NN133	Pan-specific	71	59	95
	P16422	Ep-cam	Epithelial cell adhesion molecule	NN173	Pan-specific	39	71	107
%CFC : percent “change from control” (moke-infected and untreated SJPL cells).
%CFC = (Globally Normalized Treated – Globally Normalized Control)/Globally Normalized Control)*100
